# Supplementary material for: Pure and Doped Brushite Cements Loaded with Piroxicam for Prolonged and Constant Drug Release
Source: Materials (Basel). 2025 Feb 27;18(5):1065. doi: 10.3390/ma18051065 (PMC11901259; doi:10.3390/ma18051065)
Supplement: Supplementary file 1 [file materials-18-01065-s001.zip]

Archive with 1 entries (1 files):
- materials-3456615-supplementary.pdf
